# Supplementary material for: Acute effects of strength exercises and effects of regular strength training on cell free DNA concentrations in blood plasma
Source: PLoS One. 2017 Sep 14;12(9):e0184668. doi: 10.1371/journal.pone.0184668 (PMC5599009; doi:10.1371/journal.pone.0184668)
Supplement: S1 File — (XLSX) [file pone.0184668.s001.xlsx]

## Sheet: Tabelle1
Pseudonym	Age (years)	Height (cm)	Weight (kg)	BMI	Date of acceptance	Number of strength exercise	Group	pre values cfDNA study day	cfDNA (ng/ml)	log cfDNA	Standard deviation	CK (U/l)	log CK
1.1	25	182	80	24.1517	pre		K90		13.8832	1.14249	0.859839
1.1	25	182	80	24.1517	pre Monit.1	0	K90	study day 1	9.94779	0.997727	0.625415	93	1.96848
1.1	25	182	80	24.1517	during	1	K90		7.22264	0.858696	1.21443
1.1	25	182	80	24.1517	during	2	K90		9.8824	0.994863	2.7046
1.1	25	182	80	24.1517	during	3	K90		13.3642	1.12594	0.537848
1.1	25	182	80	24.1517	during	4	K90		20.0529	1.30218	0.444656
1.1	25	182	80	24.1517	during	5	K90		13.8054	1.14005	2.11127
1.1	25	182	80	24.1517	during	6	K90		14.6695	1.16642	1.19399
1.1	25	182	80	24.1517	during	7	K90		15.0226	1.17674	4.37263
1.1	25	182	80	24.1517	during	8	K90		15.7795	1.19809	2.50824
1.1	25	182	80	24.1517	during	9	K90		19.3249	1.28612	4.8699
1.1	25	182	80	24.1517	during	10	K90		16.8567	1.22677	0.963042
1.1	25	182	80	24.1517	during	11	K90		12.9773	1.11319	1.91981
1.1	25	182	80	24.1517	during	12	K90		13.4343	1.12822	2.6864
1.1	25	182	80	24.1517	during	13	K90		12.9916	1.11366	1.14298
1.1	25	182	80	24.1517	during	14	K90		12.0568	1.08123	0.79289
1.1	25	182	80	24.1517	during	15	K90		12.1874	1.08591	2.29146
1.1	25	182	80	24.1517	during	16	K90		38.9934	1.59099	0.935462
1.1	25	182	79.5	24.0007	pre		K90	study day 2	9.41246	0.973703	0.154925	116	2.06446
1.1	25	182	80.7	24.363	pre		K90		12.2624	1.08858	0.731241	111	2.04532
1.1	25	182	80.1	24.1819	pre		K90		13.3911	1.12682	0.100752	115	2.0607
1.1	25	182	80.1	24.1819	post		K90		23.2612	1.36663	1.57692
1.1	25	182	80.4	24.2724	pre		K90	study day 5	10.5931	1.02502	1.00039	138	2.13988
1.1	25	182	81.4	24.5743	pre		K90		13.0269	1.11484	1.23905	110	2.04139
1.1	25	182	80.3	24.2422	pre		K90		10.9582	1.03974	1.48911	104	2.01703
1.1	25	182	80.3	24.2422	post		K90		21.5021	1.33248	1.31956
1.1	25	182	81.2	24.5139	pre		K90	study day 8	20.8314	1.31872	0.192375	117	2.06819
1.1	25	182	80.3	24.2422	pre		K90		13.2712	1.12291	2.63151	98	1.99123
1.1	25	182	80.3	24.2422	pre		K90		18.2119	1.26035	2.70532	92	1.96379
1.1	25	182	80.3	24.2422	post		K90		24.8882	1.39599	2.70196
1.1	25	182	79.7	24.0611	pre		K90		13.1419	1.11866	0.650133	109	2.03743
1.1	25	182	80.3	24.2422	pre Monit.2	0	K90	study day 12	20.6258	1.31441	2.56428	107	2.02938
1.1	25	182	80.3	24.2422	during	1	K90		22.5332	1.35282	3.22387
1.1	25	182	80.3	24.2422	during	2	K90		15.6574	1.19472	1.17541
1.1	25	182	80.3	24.2422	during	3	K90		23.2023	1.36553	1.3614
1.1	25	182	80.3	24.2422	during	4	K90		24.0565	1.38123	0.723152
1.1	25	182	80.3	24.2422	during	5	K90		17.5345	1.24389	1.2922
1.1	25	182	80.3	24.2422	during	6	K90		22.2546	1.34742	1.09156
1.1	25	182	80.3	24.2422	during	7	K90		10.3462	1.01478	0.583753
1.1	25	182	80.3	24.2422	during	8	K90		23.2368	1.36618	0.869087
1.1	25	182	80.3	24.2422	during	9	K90		23.7503	1.37567	0.959804
1.1	25	182	80.3	24.2422	during	10	K90		17.7485	1.24916	1.72911
1.1	25	182	80.3	24.2422	during	11	K90		19.8698	1.29819	2.45369
1.1	25	182	80.3	24.2422	during	12	K90		23.8978	1.37836	1.99616
1.1	25	182	80.3	24.2422	during	13	K90		23.9909	1.38005	3.29408
1.1	25	182	80.3	24.2422	during	14	K90		15.1384	1.18008	0.838387
1.1	25	182	80.3	24.2422	during	15	K90		27.5386	1.43994	1.09171
1.1	25	182	80.3	24.2422	during	16	K90		30.1428	1.47918	4.09277
1.1	25	182	80.3	24.2422	pre		K90		18.9382	1.27734	0.742889
1.2	26	178	88.3	27.869	pre		K90		9.15952	0.961873	1.59898
1.2	26	178	88.3	27.869	pre Monit.1	0	K90	study day 1	7.65381	0.883878	0.625415	115	2.0607
1.2	26	178	88.3	27.869	during	1	K90		13.1681	1.11952	1.21443
1.2	26	178	88.3	27.869	during	2	K90		15.9457	1.20264	2.7046
1.2	26	178	88.3	27.869	during	3	K90		14.1157	1.1497	0.537848
1.2	26	178	88.3	27.869	during	4	K90		8.97882	0.953219	0.444656
1.2	26	178	88.3	27.869	during	5	K90		15.4177	1.18802	1.62393
1.2	26	178	88.3	27.869	during	6	K90		15.3225	1.18533	1.19399
1.2	26	178	88.3	27.869	during	7	K90		32.619	1.51347	3.82036
1.2	26	178	88.3	27.869	during	8	K90		20.8072	1.31821	3.92278
1.2	26	178	88.3	27.869	during	9	K90		23.6054	1.37301	4.8699
1.2	26	178	88.3	27.869	during	10	K90		30.1693	1.47957	0.963042
1.2	26	178	88.3	27.869	during	11	K90		26.7439	1.42722	1.91981
1.2	26	178	88.3	27.869	during	12	K90		23.7915	1.37642	2.6864
1.2	26	178	88.3	27.869	during	13	K90		18.6247	1.27009	1.14298
1.2	26	178	88.3	27.869	during	14	K90		13.2332	1.12166	0.79289
1.2	26	178	88.3	27.869	during	15	K90		19.4331	1.28854	2.29146
1.2	26	178	88.3	27.869	during	16	K90
1.2	26	178	87.8	27.7111	pre		K90	study day 2	90.8748	1.95844	6.23562	236	2.37291
1.2	26	178	88.8	28.0268	pre		K90		38.7579	1.58836	1.78901	369	2.56703
1.2	26	178	87.8	27.7111	pre		K90		84.2625	1.92563	6.98675	259	2.4133
1.2	26	178	87.8	27.7111	post		K90		26.7923	1.42801	1.71659
1.2	26	178	87.5	27.6165	pre		K90	study day 5	27.1956	1.4345	3.39709	317	2.50106
1.2	26	178	88.9	28.0583	pre		K90		14.176	1.15155	0.48563	189	2.27646
1.2	26	178	88	27.7743	pre		K90		9.30284	0.968616	1.78103	270	2.43136
1.2	26	178	88	27.7743	post		K90		20.053	1.30218	1.95417
1.2	26	178	87.5	27.6165	pre		K90	study day 8	9.4559	0.975703	0.349221	248	2.39445
1.2	26	178	87.1	27.4902	pre		K90		8.92226	0.950475	1.54652	236	2.37291
1.2	26	178	86.4	27.2693	pre		K90		7.76147	0.889944	1.18319	201	2.3032
1.2	26	178	86.1	27.1746	pre		K90		12.9852	1.11345	2.09751	266	2.42488
1.2	26	178	86.1	27.1746	post		K90		27.6462	1.44164	0.418723
1.2	26	178	87.2	27.5218	pre Monit.2	0	K90	study day 12	22.672	1.35549	1.76669	168	2.22531
1.2	26	178	87.2	27.5218	during	1	K90		12.3682	1.09231	1.24678
1.2	26	178	87.2	27.5218	during	2	K90		44.6809	1.65012	2.71677
1.2	26	178	87.2	27.5218	during	3	K90		15.0826	1.17848	2.26256
1.2	26	178	87.2	27.5218	during	4	K90		15.4343	1.18849	3.92229
1.2	26	178	87.2	27.5218	during	5	K90		14.415	1.15881	1.0623
1.2	26	178	87.2	27.5218	during	6	K90		6.73464	0.828314	0.310861
1.2	26	178	87.2	27.5218	during	7	K90		16.9382	1.22887	2.37573
1.2	26	178	87.2	27.5218	during	8	K90		20.1408	1.30408	2.63006
1.2	26	178	87.2	27.5218	during	9	K90		16.275	1.21152	1.04086
1.2	26	178	87.2	27.5218	during	10	K90		18.2139	1.2604	0.832475
1.2	26	178	87.2	27.5218	during	11	K90		11.2763	1.05217	0.915279
1.2	26	178	87.2	27.5218	during	12	K90		28.2113	1.45042	1.31484
1.2	26	178	87.2	27.5218	during	13	K90		28.3014	1.45181	3.11308
1.2	26	178	87.2	27.5218	during	14	K90		36.9421	1.56752	5.10109
1.2	26	178	87.2	27.5218	during	15	K90		19.1413	1.28197	0.570057
1.2	26	178	87.2	27.5218	during	16	K90		12.4439	1.09496	2.02062
1.2	26	178	87.2	27.5218	pre		K90		13.5206	1.131	0.724179
1.3	23	181	73	22.2826	pre		K90	study day 1	17.5689	1.24474	1.25018
1.3	23	181	73	22.2826	pre Monit.1		K90					210	2.32222
1.3	23	181	73	22.2826	during	1	K90		12.9102	1.11093	1.01238
1.3	23	181	73	22.2826	during	2	K90		9.51854	0.97857	1.14875
1.3	23	181	73	22.2826	during	3	K90		12.2597	1.08848	0.660634
1.3	23	181	73	22.2826	during	4	K90		11.7343	1.06946	1.07439
1.3	23	181	73	22.2826	during	5	K90		14.4402	1.15957	0.958578
1.3	23	181	73	22.2826	during	6	K90		12.0397	1.08062	1.45115
1.3	23	181	73	22.2826	during	7	K90		3.47856	0.5414	0.55284
1.3	23	181	73	22.2826	during	8	K90		14.9044	1.17332	0.535081
1.3	23	181	73	22.2826	during	9	K90		12.9488	1.11223	3.1906
1.3	23	181	73	22.2826	during	10	K90		31.1376	1.49329	3.30338
1.3	23	181	73	22.2826	during	11	K90		14.3283	1.1562	1.64554
1.3	23	181	73	22.2826	during	12	K90		16.1617	1.20849	1.56722
1.3	23	181	73	22.2826	during	13	K90		30.7546	1.48791	4.39345
1.3	23	181	73	22.2826	during	14	K90		8.82679	0.945803	0.869951
1.3	23	181	73	22.2826	during	15	K90		14.2949	1.15518	0.14281
1.3	23	181	73	22.2826	during	16	K90
1.3	23	181	73	22.2826	pre		K90	study day 2
1.3	23	181	73.4	22.4047	pre		K90		26.4074	1.42173	2.13625	329	2.5172
1.3	23	181	72.7	22.191	pre		K90		23.0534	1.36274	3.40864	180	2.25527
1.3	23	181	72.7	22.191	post		K90		24.2113	1.38402	0.567425
1.3	23	181	72	21.9774	pre		K90	study day 5	8.51597	0.930234	0.166823	186	2.26951
1.3	23	181	72.8	22.2215	pre		K90		13.9747	1.14534	0.883355	117	2.06819
1.3	23	181	73.3	22.3742	pre		K90		13.9272	1.14386	0.229235	187	2.27184
1.3	23	181	73.3	22.3742	post		K90		10.26	1.01115	1.02223
1.3	23	181	72.9	22.2521	pre		K90	study day 8				289	2.4609
1.3	23	181	71.8	21.9163	pre		K90		27.8289	1.4445	0.553426	111	2.04532
1.3	23	181	71.8	21.9163	pre		K90		32.7381	1.51505	3.37674
1.3	23	181	71.8	21.9163	post		K90		75.1144	1.87572	2.90106
1.3	23	181	73	22.2826	pre		K90		30.3856	1.48267	4.41773	138	2.13988
1.3	23	181	73.7	22.4963	pre Monit.2	0	K90	study day 12	16.3318	1.21303	0.610829	115	2.0607
1.3	23	181	73.7	22.4963	during	1	K90		13.9108	1.14335	0.803733
1.3	23	181	73.7	22.4963	during	2	K90		11.634	1.06573	0.583757
1.3	23	181	73.7	22.4963	during	3	K90		18.0947	1.25755	0.812167
1.3	23	181	73.7	22.4963	during	4	K90		24.9367	1.39684	1.60472
1.3	23	181	73.7	22.4963	during	5	K90		17.3822	1.2401	2.47967
1.3	23	181	73.7	22.4963	during	6	K90		26.3916	1.42147	2.72214
1.3	23	181	73.7	22.4963	during	7	K90		23.0217	1.36214	1.80263
1.3	23	181	73.7	22.4963	during	8	K90		21.929	1.34102	4.58765
1.3	23	181	73.7	22.4963	during	9	K90		23.4663	1.37044	1.62131
1.3	23	181	73.7	22.4963	during	10	K90		12.351	1.0917	0.92564
1.3	23	181	73.7	22.4963	during	11	K90		44.9456	1.65269	1.96864
1.3	23	181	73.7	22.4963	during	12	K90		19.6445	1.29324	0.384825
1.3	23	181	73.7	22.4963	during	13	K90		22.6599	1.35526	3.80646
1.3	23	181	73.7	22.4963	during	14	K90		26.5302	1.42374	0.692922
1.3	23	181	73.7	22.4963	during	15	K90		32.2086	1.50797	2.5257
1.3	23	181	73.7	22.4963	during	16	K90
1.3	23	181	73.7	22.4963	pre		K90		11.522	1.06153	0.890489
1.4	21	187	70.7	20.2179	pre		D60		6.71986	0.82736	0.61276
1.4	21	187	70.7	20.2179	pre Monit.1	0	D60	study day 1	7.15712	0.854738	0.25478	159	2.2014
1.4	21	187	70.7	20.2179	during	1	D60		3.46011	0.539089	0.504923
1.4	21	187	70.7	20.2179	during	2	D60		11.4314	1.0581	0.516102
1.4	21	187	70.7	20.2179	during	3	D60		10.5681	1.024	0.487809
1.4	21	187	70.7	20.2179	during	4	D60		8.30968	0.919584	0.689864
1.4	21	187	70.7	20.2179	during	5	D60		8.2649	0.917238	1.42175
1.4	21	187	70.7	20.2179	during	6	D60		7.55814	0.878415	0.299627
1.4	21	187	70.7	20.2179	during	7	D60		7.05082	0.84824	0.326054
1.4	21	187	70.7	20.2179	during	8	D60		10.0614	1.00266	1.59293
1.4	21	187	70.7	20.2179	during	9	D60		8.66283	0.93766	0.519695
1.4	21	187	70.7	20.2179	during	10	D60		7.14063	0.853737	0.214652
1.4	21	187	70.7	20.2179	during	11	D60		7.44832	0.872058	0.428441
1.4	21	187	70.7	20.2179	during	12	D60		9.87694	0.994622	1.64321
1.4	21	187	70.7	20.2179	during	13	D60		8.76256	0.942631	0.295374
1.4	21	187	70.7	20.2179	during	14	D60		6.90835	0.839374	0.539918
1.4	21	187	70.7	20.2179	during	15	D60		6.2528	0.796075	1.05618
1.4	21	187	70.7	20.2179	during	16	D60		4.95235	0.694811	0.556461
1.4	21	187	69.3	19.8176	pre		D60	study day 2	17.0647	1.2321	3.09907	313	2.49554
1.4	21	187	70.7	20.2179	pre		D60		55.9225	1.74759	5.96269	349	2.54283
1.4	21	187	70.7	20.2179	pre		D60		2.60625	0.416015	0.220547	172	2.23553
1.4	21	187	70.7	20.2179	post		D60		9.05029	0.956662	0.090415
1.4	21	187	70	20.0177	pre		D60	study day 5	7.74049	0.888769	0.691371	417	2.62014
1.4	21	187	69.8	19.9605	pre		D60		8.51652	0.930262	0.235919	284	2.45332
1.4	21	187	70.7	20.2179	pre		D60		10.0401	1.00174	1.70561	186	2.26951
1.4	21	187	70.7	20.2179	post		D60		8.12053	0.909584	1.45451
1.4	21	187	70.7	20.2179	pre		D60	study day 8
1.4	21	187	71.2	20.3609	pre		D60		8.14463	0.910871	1.42452	738	2.86806
1.4	21	187	71	20.3037	pre		D60		9.9072	0.995951	1.73279	297	2.47276
1.4	21	187	71	20.3037	post		D60		8.03477	0.904974	0.374814
1.4	21	187	70.9	20.2751	pre Monit.2	0	D60	study day 12	3.5513	0.550387	0.163922	181	2.25768
1.4	21	187	70.9	20.2751	during	1	D60		7.0964	0.851038	0.88244
1.4	21	187	70.9	20.2751	during	2	D60		10.1673	1.0072	0.656804
1.4	21	187	70.9	20.2751	during	3	D60		6.56379	0.817155	0.353931
1.4	21	187	70.9	20.2751	during	4	D60		4.4795	0.651229	0.343012
1.4	21	187	70.9	20.2751	during	5	D60		6.07676	0.783672	0.49438
1.4	21	187	70.9	20.2751	during	6	D60		4.12277	0.615189	0.437026
1.4	21	187	70.9	20.2751	during	7	D60		5.6409	0.751348	0.875005
1.4	21	187	70.9	20.2751	during	8	D60		6.46383	0.81049	0.81839
1.4	21	187	70.9	20.2751	during	9	D60		10.0434	1.00188	1.43275
1.4	21	187	70.9	20.2751	during	10	D60		4.66133	0.66851	0.169285
1.4	21	187	70.9	20.2751	during	11	D60		6.35009	0.80278	0.77948
1.4	21	187	70.9	20.2751	during	12	D60		6.98572	0.844211	0.13979
1.4	21	187	70.9	20.2751	during	13	D60		12.789	1.10684	1.44136
1.4	21	187	70.9	20.2751	during	14	D60		5.80864	0.764075	0.954502
1.4	21	187	70.9	20.2751	during	15	D60		19.5793	1.2918	1.14881
1.4	21	187	70.9	20.2751	during	16	D60		12.955	1.11244	1.41036
1.4	21	187	70.9	20.2751	pre		D60		6.8975	0.838692	0.261323
1.5	24	193	84.7	22.7389	pre		D60		7.07534	0.849747	0.912229
1.5	24	193	84.7	22.7389	pre Monit.1	0	D60	study day 1	7.32877	0.865031	0.17332	92	1.96379
1.5	24	193	84.7	22.7389	during	1	D60		11.119	1.04607	0.688642
1.5	24	193	84.7	22.7389	during	2	D60		11.4658	1.05941	1.21482
1.5	24	193	84.7	22.7389	during	3	D60		13.344	1.12528	1.67518
1.5	24	193	84.7	22.7389	during	4	D60		11.0174	1.04208	0.547402
1.5	24	193	84.7	22.7389	during	5	D60		11.0485	1.0433	1.48964
1.5	24	193	84.7	22.7389	during	6	D60		10.8975	1.03733	2.22877
1.5	24	193	84.7	22.7389	during	7	D60		12.0538	1.08112	1.56763
1.5	24	193	84.7	22.7389	during	8	D60		13.1194	1.11791	1.67473
1.5	24	193	84.7	22.7389	during	9	D60		10.1788	1.0077	0.0384175
1.5	24	193	84.7	22.7389	during	10	D60		13.7167	1.13725	0.235979
1.5	24	193	84.7	22.7389	during	11	D60		15.3401	1.18583	1.95137
1.5	24	193	84.7	22.7389	during	12	D60
1.5	24	193	84.7	22.7389	during	13	D60		16.6129	1.22045	0.311445
1.5	24	193	84.7	22.7389	during	14	D60		23.1267	1.36411	2.66377
1.5	24	193	84.7	22.7389	during	15	D60		13.7817	1.1393	1.94224
1.5	24	193	84.7	22.7389	during	16	D60		11.952	1.07744	0.969838
1.5	24	193	85.5	22.9536	pre		D60	study day 2	122.382	2.08772	7.90587	104	2.01703
1.5	24	193	87.1	23.3832	pre		D60		17.2024	1.23559	1.42346	168	2.22531
1.5	24	193	86.2	23.1416	pre		D60		15.9959	1.20401	1.05763	128	2.10721
1.5	24	193	86.2	23.1416	post		D60		18.4432	1.26584	0.389213
1.5	24	193	85.6	22.9805	pre		D60	study day 5	9.40092	0.97317	0.526829	169	2.22789
1.5	24	193	86.1	23.1147	pre		D60		21.2744	1.32786	2.17876	107	2.02938
1.5	24	193	85.1	22.8463	pre		D60		15.7315	1.19677	1.83048	167	2.22272
1.5	24	193	85.1	22.8463	post		D60		38.0704	1.58059	4.39315
1.5	24	193	85.9	23.061	pre		D60	study day 8	11.8822	1.0749	0.329154	132	2.12057
1.5	24	193	87	23.3563	pre		D60		12.8154	1.10773	0.949146	122	2.08636
1.5	24	193	86.1	23.1147	pre		D60		19.5988	1.29223	2.25743	124	2.09342
1.5	24	193	86.1	23.1147	post		D60		27.4738	1.43892	0.892691
1.5	24	193	86.1	23.1147	pre		D60		11.2579	1.05146	0.4931	145	2.16137
1.5	24	193	88.1	23.6516	pre Monit.2	0	D60	study day 12	7.67305	0.884968	0.257759	97	1.98677
1.5	24	193	88.1	23.6516	during	1	D60		12.7143	1.10429	1.28937
1.5	24	193	88.1	23.6516	during	2	D60		7.20502	0.857635	0.295145
1.5	24	193	88.1	23.6516	during	3	D60		17.8057	1.25056	1.38749
1.5	24	193	88.1	23.6516	during	4	D60		12.9198	1.11126	0.765336
1.5	24	193	88.1	23.6516	during	5	D60		6.10124	0.785418	1.53304
1.5	24	193	88.1	23.6516	during	6	D60		14.1554	1.15092	2.49219
1.5	24	193	88.1	23.6516	during	7	D60		12.6503	1.1021	0.951166
1.5	24	193	88.1	23.6516	during	8	D60		19.0815	1.28061	2.02171
1.5	24	193	88.1	23.6516	during	9	D60		8.53385	0.931145	0.984766
1.5	24	193	88.1	23.6516	during	10	D60		17.0926	1.23281	1.44333
1.5	24	193	88.1	23.6516	during	11	D60		7.39757	0.869089	0.37044
1.5	24	193	88.1	23.6516	during	12	D60		13.2277	1.12148	0.649177
1.5	24	193	88.1	23.6516	during	13	D60		14.4797	1.16076	1.12913
1.5	24	193	88.1	23.6516	during	14	D60		15.2352	1.18285	1.38705
1.5	24	193	88.1	23.6516	during	15	D60		14.8336	1.17125	0.136986
1.5	24	193	88.1	23.6516	during	16	D60		17.1321	1.23381	2.06759
1.5	24	193	88.1	23.6516	pre		D60		15.9234	1.20204	1.54164
1.6	28	172	76.8	25.96	pre		D60		7.27222	0.861667	1.22123
1.6	28	172	76.8	25.96	pre Monit.1	0	D60	study day 1	8.4953	0.929179	0.935462	180	2.25527
1.6	28	172	76.8	25.96	during	1	D60		8.94445	0.951554	1.7488
1.6	28	172	76.8	25.96	during	2	D60		14.3465	1.15674	1.493
1.6	28	172	76.8	25.96	during	3	D60		8.57067	0.933015	0
1.6	28	172	76.8	25.96	during	4	D60		8.55245	0.93209	0.9723
1.6	28	172	76.8	25.96	during	5	D60
1.6	28	172	76.8	25.96	during	6	D60		10.2437	1.01046	1.13346
1.6	28	172	76.8	25.96	during	7	D60		11.4497	1.0588	1.65582
1.6	28	172	76.8	25.96	during	8	D60		11.6254	1.06541	0.804562
1.6	28	172	76.8	25.96	during	9	D60		3.96714	0.598478	0.471986
1.6	28	172	76.8	25.96	during	10	D60		12.4202	1.09413	1.59803
1.6	28	172	76.8	25.96	during	11	D60		9.86511	0.994102	0.318809
1.6	28	172	76.8	25.96	during	12	D60		13.5333	1.13141	2.35508
1.6	28	172	76.8	25.96	during	13	D60		15.0637	1.17793	0.345992
1.6	28	172	76.8	25.96	during	14	D60		14.3582	1.1571	4.52846
1.6	28	172	76.8	25.96	during	15	D60		20.8595	1.3193	1.23408
1.6	28	172	76.8	25.96	during	16	D60		12.4465	1.09505	0.643685
1.6	28	172	77	26.0276	pre		D60	study day 2	51.5431	1.71217	9.23215	199	2.29885
1.6	28	172	78.3	26.467	pre		D60		9.00388	0.95443	1.07837	240	2.38021
1.6	28	172	78.7	26.6022	pre		D60		12.467	1.09576	0.405085	231	2.36361
1.6	28	172	78.7	26.6022	post		D60		20.0678	1.3025	2.15724
1.6	28	172	78.2	26.4332	pre		D60	study day 5	11.2216	1.05005	2.24896	288	2.45939
1.6	28	172	77	26.0276	pre		D60		10.1166	1.00503	1.02593	171	2.233
1.6	28	172	76.8	25.96	pre		D60		9.2437	0.965846	1.26236	201	2.3032
1.6	28	172	76.8	25.96	post		D60		13.2519	1.12228	1.03917
1.6	28	172	76.9	25.9938	pre		D60	study day 8	8.17521	0.912499	1.00954	221	2.34439
1.6	28	172	76.9	25.9938	pre		D60
1.6	28	172	77.5	26.1966	pre		D60		10.0914	1.00395	0.186377	223	2.3483
1.6	28	172	77.5	26.1966	post		D60		10.1943	1.00836	0.423525
1.6	28	172	76.8	25.96	pre		D60		7.15374	0.854533	1.44864	240	2.38021
1.6	28	172	78	26.3656	pre Monit.2	0	D60	study day 12	1.9	0.278754	0.109642	182	2.26007
1.6	28	172	78	26.3656	during	1	D60		3.40102	0.531609	0.323805
1.6	28	172	78	26.3656	during	2	D60		3.45516	0.538468	0.22539
1.6	28	172	78	26.3656	during	3	D60		9.14936	0.961391	1.24796
1.6	28	172	78	26.3656	during	4	D60		7.77001	0.890422	1.10037
1.6	28	172	78	26.3656	during	5	D60		6.78902	0.831807	0.53159
1.6	28	172	78	26.3656	during	6	D60		9.29405	0.968205	0.358954
1.6	28	172	78	26.3656	during	7	D60		5.18677	0.714897	0.851956
1.6	28	172	78	26.3656	during	8	D60		6.0664	0.782931	1.07645
1.6	28	172	78	26.3656	during	9	D60		11.0932	1.04506	0.153663
1.6	28	172	78	26.3656	during	10	D60		8.52767	0.930831	1.34441
1.6	28	172	78	26.3656	during	11	D60		6.29421	0.798941	1.11168
1.6	28	172	78	26.3656	during	12	D60		15.9365	1.20239	2.9328
1.6	28	172	78	26.3656	during	13	D60		14.2829	1.15482	0.905813
1.6	28	172	78	26.3656	during	14	D60		10.1189	1.00513	0.436485
1.6	28	172	78	26.3656	during	15	D60		9.91188	0.996156	0.822877
1.6	28	172	78	26.3656	during	16	D60		13.5754	1.13275	1.23721
1.6	28	172	78	26.3656	pre		D60		15.4128	1.18788	0.974261
1.7	27	173	75.9	25.36	pre		60		6.6952	0.825764	1.03939
1.7	27	173	75.9	25.36	pre Monit.1	0	60	study day 1	4.92706	0.692588	0.782367	147	2.16732
1.7	27	173	75.9	25.36	during	1	60		5.52354	0.742217	0.487139
1.7	27	173	75.9	25.36	during	2	60		6.07171	0.783311	0.395456
1.7	27	173	75.9	25.36	during	3	60		8.91403	0.950074	0.154648
1.7	27	173	75.9	25.36	during	4	60		6.99574	0.844834	0.478789
1.7	27	173	75.9	25.36	during	5	60		7.32757	0.86496	0.067669
1.7	27	173	75.9	25.36	during	6	60		6.05202	0.7819	1.02281
1.7	27	173	75.9	25.36	during	7	60		6.52979	0.814899	0.536336
1.7	27	173	75.9	25.36	during	8	60		9.1202	0.960005	1.67439
1.7	27	173	75.9	25.36	during	9	60		10.4562	1.01938	2.34581
1.7	27	173	75.9	25.36	during	10	60		6.38967	0.805478	0.177003
1.7	27	173	75.9	25.36	during	11	60		6.25561	0.79627	0.592204
1.7	27	173	75.9	25.36	during	12	60		6.96162	0.84271	0.6838
1.7	27	173	75.9	25.36	during	13	60		7.35722	0.866713	0.553183
1.7	27	173	75.9	25.36	during	14	60		5.65226	0.752222	0.613632
1.7	27	173	75.9	25.36	during	15	60		8.50246	0.929545	1.06516
1.7	27	173	75.9	25.36	during	16	60		5.21414	0.717182	0.548965
1.7	27	173	75.1	25.0927	pre		60	study day 2	16.6374	1.22108	1.14162	148	2.17026
1.7	27	173	76	25.3934	pre		60		13.228	1.12149	0.654392	211	2.32428
1.7	27	173	75.3	25.1595	pre		60		7.16058	0.854948	0.373703	594	2.77379
1.7	27	173	75.3	25.1595	post		60		12.6629	1.10253	0.58252
1.7	27	173	75	25.0593	pre		60	study day 5	6.57576	0.817946	0.279779	149	2.17319
1.7	27	173	75.7	25.2932	pre		60		6.65935	0.823432	0.916795	122	2.08636
1.7	27	173	75.7	25.2932	pre		60
1.7	27	173	75.5	25.2264	pre		60	study day 8	13.9366	1.14416	0.662983	87	1.93952
1.7	27	173	75.5	25.2264	post		60
1.7	27	173	75.8	25.3266	pre		60		5.75237	0.759847	0.613396	147	2.16732
1.7	27	173	75.3	25.1595	pre		60		9.73134	0.988172	1.4726	172	2.23553
1.7	27	173	75.3	25.1595	post		60		11.059	1.04372	2.07629
1.7	27	173	74.4	24.8588	pre		60		5.17939	0.714279	0.525289	124	2.09342
1.7	27	173	75.7	25.2932	pre Monit.2	0	60	study day 12	5.09292	0.706967	0.818982	130	2.11394
1.7	27	173	75.7	25.2932	during	1	60		7.77969	0.890963	0.984187
1.7	27	173	75.7	25.2932	during	2	60		7.64976	0.883648	1.2043
1.7	27	173	75.7	25.2932	during	3	60		8.44254	0.926473	0.193287
1.7	27	173	75.7	25.2932	during	4	60		4.18483	0.621677	0.537403
1.7	27	173	75.7	25.2932	during	5	60		5.21408	0.717177	0.552783
1.7	27	173	75.7	25.2932	during	6	60		4.31719	0.635201	0.481309
1.7	27	173	75.7	25.2932	during	7	60
1.7	27	173	75.7	25.2932	during	8	60		9.88516	0.994984	0.980536
1.7	27	173	75.7	25.2932	during	9	60		8.04139	0.905331	0.865241
1.7	27	173	75.7	25.2932	during	10	60		9.41646	0.973888	0.369379
1.7	27	173	75.7	25.2932	during	11	60		5.3333	0.726996	0.112551
1.7	27	173	75.7	25.2932	during	12	60		9.65429	0.98472	0.641856
1.7	27	173	75.7	25.2932	during	13	60		7.50724	0.87548	0.63609
1.7	27	173	75.7	25.2932	during	14	60		13.4498	1.12872	0.152618
1.7	27	173	75.7	25.2932	during	15	60		11.2657	1.05176	0.706436
1.7	27	173	75.7	25.2932	during	16	60
1.7	27	173	75.7	25.2932	pre		60		5.68503	0.754732	0.290833
2.1	24	190	89.3	24.7368	pre		K90		6.43498	0.808547	0.589185
2.1	24	190	89.3	24.7368	pre Monit.1	0	K90	study day 1	6.15776	0.789423	1.10903	225	2.35218
2.1	24	190	89.3	24.7368	during	1	K90		7.64843	0.883572	0.317757
2.1	24	190	89.3	24.7368	during	2	K90		19.5777	1.29176	3.15029
2.1	24	190	89.3	24.7368	during	3	K90		11.619	1.06517	0.589903
2.1	24	190	89.3	24.7368	during	4	K90		10.0902	1.0039	0.800213
2.1	24	190	89.3	24.7368	during	5	K90		8.27405	0.917718	1.26273
2.1	24	190	89.3	24.7368	during	6	K90		7.83672	0.894134	1.06907
2.1	24	190	89.3	24.7368	during	7	K90		6.78512	0.831558	0.710713
2.1	24	190	89.3	24.7368	during	8	K90		7.16404	0.855158	0.75411
2.1	24	190	89.3	24.7368	during	9	K90		3.25754	0.512889	0.315381
2.1	24	190	89.3	24.7368	during	10	K90		8.49857	0.929346	0.992114
2.1	24	190	89.3	24.7368	during	11	K90		4.72132	0.674063	0.390676
2.1	24	190	89.3	24.7368	during	12	K90		9.55738	0.980339	1.11787
2.1	24	190	89.3	24.7368	during	13	K90		15.3798	1.18695	1.61126
2.1	24	190	89.3	24.7368	during	14	K90		13.998	1.14606	0.686583
2.1	24	190	89.3	24.7368	during	15	K90		17.3918	1.24034	1.47509
2.1	24	190	89.3	24.7368	during	16	K90		15.4919	1.1901	2.52469
2.1	24	190	89.1	24.6814	pre		K90	study day 2	5.12761	0.709915	0.419425	139	2.14301
2.1	24	190	89.1	24.6814	post		K90		7.75367	0.889508	0.862673
2.1	24	190	88.5	24.5152	pre		K90		4.91723	0.69172	0.517927	70	1.8451
2.1	24	190	88.1	24.4044	pre		K90		2.49032	0.396256	0.343872	121	2.08279
2.1	24	190	90	24.9307	pre		K90	study day 5	0.39		0.0274309	131	2.11727
2.1	24	190	90	24.9307	post		K90		7.91408	0.8984	1.49356
2.1	24	190	89	24.6537	pre		K90		4.73685	0.67549	0.473549	84	1.92428
2.1	24	190	89.3	24.7368	pre		K90		4.57641	0.660524	0.482028
2.1	24	190	90	24.9307	pre		K90	study day 8	3.42508	0.534671	0.110688	151	2.17898
2.1	24	190	90	24.9307	post		K90		4.09309	0.612051	0.718543
2.1	24	190	90.3	25.0139	pre		K90		4.47945	0.651224	0.268728	120	2.07918
2.1	24	190	88.6	24.5429	pre		K90		2.3445	0.37005	0.233895	84	1.92428
2.1	24	190	88.9	24.626	pre		K90		6.28087	0.79802	0.226222	88	1.94448
2.1	24	190	88.9	24.626	post		K90		5.51553	0.741587	0.0254678
2.1	24	190	89.8	24.8753	pre Monit.2	0	K90	study day 12	4.37842	0.641317	0.556966	147	2.16732
2.1	24	190	89.8	24.8753	during	1	K90		5.85249	0.767341	0.611406
2.1	24	190	89.8	24.8753	during	2	K90		5.06653	0.704711	0.815267
2.1	24	190	89.8	24.8753	during	3	K90		5.33132	0.726834	0.735186
2.1	24	190	89.8	24.8753	during	4	K90		5.95186	0.774652	0.384489
2.1	24	190	89.8	24.8753	during	5	K90		5.77361	0.761448	0.962007
2.1	24	190	89.8	24.8753	during	6	K90		6.2291	0.794425	0.759128
2.1	24	190	89.8	24.8753	during	7	K90		4.50879	0.65406	0.270489
2.1	24	190	89.8	24.8753	during	8	K90		5.20801	0.716672	0.161845
2.1	24	190	89.8	24.8753	during	9	K90		6.58849	0.818786	0.217212
2.1	24	190	89.8	24.8753	during	10	K90		5.54109	0.743595	0.409003
2.1	24	190	89.8	24.8753	during	11	K90		6.48163	0.811684	0.423032
2.1	24	190	89.8	24.8753	during	12	K90		6.55137	0.816332	0.663452
2.1	24	190	89.8	24.8753	during	13	K90		8.45679	0.927205	1.3727
2.1	24	190	89.8	24.8753	during	14	K90		5.00401	0.699318	1.06065
2.1	24	190	89.8	24.8753	during	15	K90		9.43431	0.97471	0.24975
2.1	24	190	89.8	24.8753	during	16	K90		5.78188	0.762069	0.509924
2.1	24	190	89.8	26.5241	pre		K90		4.04279	0.606682	0.289924
2.2	22	184	82.5	24.3679	pre		D60		7.60357	0.881018	0.864325
2.2	22	184	82.5	24.3679	pre Monit.1	0	D60	study day 1	9.5594	0.98043	0.305148	83	1.91908
2.2	22	184	82.5	24.3679	during	1	D60		8.80424	0.944692	0.487592
2.2	22	184	82.5	24.3679	during	2	D60		8.55988	0.932468	0.814692
2.2	22	184	82.5	24.3679	during	3	D60		8.70752	0.939895	1.08434
2.2	22	184	82.5	24.3679	during	4	D60		7.62805	0.882414	0.98532
2.2	22	184	82.5	24.3679	during	5	D60		6.85125	0.83577	0.578529
2.2	22	184	82.5	24.3679	during	6	D60		8.41156	0.924876	1.27144
2.2	22	184	82.5	24.3679	during	7	D60		9.48425	0.977003	0.553227
2.2	22	184	82.5	24.3679	during	8	D60		6.55745	0.816735	0.898806
2.2	22	184	82.5	24.3679	during	9	D60		13.877	1.1423	1.2159
2.2	22	184	82.5	24.3679	during	10	D60		7.13911	0.853644	0.131852
2.2	22	184	82.5	24.3679	during	11	D60		10.7115	1.02985	0.567047
2.2	22	184	82.5	24.3679	during	12	D60		12.3607	1.09204	1.11964
2.2	22	184	82.5	24.3679	during	13	D60		14.4757	1.16064	1.03914
2.2	22	184	82.5	24.3679	during	14	D60		14.9668	1.17513	1.26833
2.2	22	184	82.5	24.3679	during	15	D60		12.5004	1.09692	1.56928
2.2	22	184	82.5	24.3679	during	16	D60		13.7823	1.13932	0.544135
2.2	22	184	82	24.2202	pre		D60	study day 2	20.1397	1.30405	1.13632	90	1.95424
2.2	22	184	82	24.2202	post		D60		9.33977	0.970336	0.603348
2.2	22	184	82.4	24.3384	pre		D60		5.84136	0.766514	0.441723	75	1.87506
2.2	22	184	81.5	24.0725	pre		D60		4.32758	0.636246	0.513117	223	2.3483
2.2	22	184	81.9	24.1907	pre		D60	study day 5	6.17156	0.790395	0.181412	97	1.98677
2.2	22	184	81.9	24.1907	post		D60		7.58844	0.880153	0.901921
2.2	22	184	82.9	24.4861	pre		D60		4.75063	0.676751	0.612503	109	2.03743
2.2	22	184	82	24.2202	pre		D60		3.79378	0.579073	0.388244
2.2	22	184	80.9	23.8953	pre		D60	study day 8	5.04017	0.702445	0.599037	171	2.233
2.2	22	184	80.9	23.8953	post		D60		5.44108	0.735685	0.48488
2.2	22	184	82	24.2202	pre		D60		4.01273	0.60344	0.373518	76	1.88081
2.2	22	184	82.5	24.3679	pre		D60		3.62687	0.559532	0.401312	161	2.20683
2.2	22	184	81	23.9249	pre		D60		3.4106	0.53283	0.223378	110	2.04139
2.2	22	184	81	23.9249	post		D60		6.47508	0.811245	0.569468
2.2	22	184	82.5	24.3679	pre Monit.2	0	D60	study day 12	11.9852	1.07865	0.98443	222	2.34635
2.2	22	184	82.5	24.3679	during	1	D60		5.68719	0.754898	0.568556
2.2	22	184	82.5	24.3679	during	2	D60		7.80783	0.892531	1.4781
2.2	22	184	82.5	24.3679	during	3	D60		4.08309	0.610989	0.607405
2.2	22	184	82.5	24.3679	during	4	D60		6.22023	0.793807	1.0823
2.2	22	184	82.5	24.3679	during	5	D60		5.79346	0.762938	0.160487
2.2	22	184	82.5	24.3679	during	6	D60		5.72993	0.758149	0.661207
2.2	22	184	82.5	24.3679	during	7	D60		5.51352	0.741429	0.986802
2.2	22	184	82.5	24.3679	during	8	D60		7.34756	0.866143	0.300984
2.2	22	184	82.5	24.3679	during	9	D60		8.42057	0.925341	1.17889
2.2	22	184	82.5	24.3679	during	10	D60		8.10996	0.909018	1.06079
2.2	22	184	82.5	24.3679	during	11	D60		8.19276	0.91343	1.01877
2.2	22	184	82.5	24.3679	during	12	D60		11.7843	1.0713	0.505955
2.2	22	184	82.5	24.3679	during	13	D60		7.12476	0.85277	1.02594
2.2	22	184	82.5	24.3679	during	14	D60		8.43303	0.925983	1.30741
2.2	22	184	82.5	24.3679	during	15	D60		7.36667	0.867271	0.396966
2.2	22	184	82.5	24.3679	during	16	D60		11.5336	1.06197	1.27555
2.2	22	184	82.5	23.5923	pre		D60		3.09621	0.490831	0.142917
2.3	25	187	84.8	24.2501	pre		60		6.47574	0.811289	0.782254
2.3	25	187	84.8	24.2501	pre Monit.1	0	60	study day 1	10.1193	1.00515	1.44149	142	2.15229
2.3	25	187	84.8	24.2501	during	1	60		9.95761	0.998155	1.58556
2.3	25	187	84.8	24.2501	during	2	60		11.7307	1.06932	1.66919
2.3	25	187	84.8	24.2501	during	3	60		20.3703	1.309	3.243
2.3	25	187	84.8	24.2501	during	4	60		13.6914	1.13645	0.491532
2.3	25	187	84.8	24.2501	during	5	60		17.0482	1.23168	8.1064
2.3	25	187	84.8	24.2501	during	6	60		15.8882	1.20107	0.366785
2.3	25	187	84.8	24.2501	during	7	60		18.1495	1.25886	1.23039
2.3	25	187	84.8	24.2501	during	8	60		12.4904	1.09658	1.02063
2.3	25	187	84.8	24.2501	during	9	60		11.6944	1.06798	1.57842
2.3	25	187	84.8	24.2501	during	10	60		4.95891	0.695386	0.912972
2.3	25	187	84.8	24.2501	during	11	60		14.6151	1.1648	1.28955
2.3	25	187	84.8	24.2501	during	12	60		12.818	1.10782	0.768968
2.3	25	187	84.8	24.2501	during	13	60		13.2452	1.12206	1.47366
2.3	25	187	84.8	24.2501	during	14	60		15.4832	1.18986	0.643255
2.3	25	187	84.8	24.2501	during	15	60		15.8439	1.19986	0.675044
2.3	25	187	84.8	24.2501	during	16	60		14.4363	1.15945	0.84954
2.3	25	187	85.4	24.4216	pre		60	study day 2	12.8134	1.10766	0.885035	196	2.29226
2.3	25	187	85.4	24.4216	post		60		11.1031	1.04544	0.877029
2.3	25	187	85.2	24.3644	pre		60		11.1304	1.04651	1.53099	252	2.4014
2.3	25	187	84.3	24.1071	pre		60		7.84161	0.894405	0.690793	186	2.26951
2.3	25	187	84.1	24.0499	pre		60	study day 5	8.6967	0.939355	0.90754	187	2.27184
2.3	25	187	84.1	24.0499	post		60		14.8828	1.17268	0.873249
2.3	25	187	85.1	24.3358	pre		60		8.42427	0.925532	0.696937	158	2.19866
2.3	25	187	85.1	24.3358	pre		60		10.2565	1.011	1.32593
2.3	25	187	84	24.0213	pre		60	study day 8	0.62		0.00287587	201	2.3032
2.3	25	187	84	24.0213	post		60		19.843	1.29761	1.33453
2.3	25	187	84.5	24.1643	pre		60		7.75231	0.889431	0.597093	171	2.233
2.3	25	187	84.6	24.1929	pre		60		8.20854	0.914266	0.707506	129	2.11059
2.3	25	187	84.5	24.1643	pre		60		7.87372	0.89618	0.656321	163	2.21219
2.3	25	187	84.5	24.1643	post		60		10.3316	1.01417	1.75658
2.3	25	187	84.8	24.2501	pre Monit.2	0	60	study day 12	6.84194	0.835179	0.87884	199	2.29885
2.3	25	187	84.8	24.2501	during	1	60		0.27	0.7	0.00500325
2.3	25	187	84.8	24.2501	during	2	60		6.01342	0.779122	0.471553
2.3	25	187	84.8	24.2501	during	3	60		5.94881	0.77443	0.274588
2.3	25	187	84.8	24.2501	during	4	60		4.87507	0.687981	0.24751
2.3	25	187	84.8	24.2501	during	5	60		6.74952	0.829273	0.601481
2.3	25	187	84.8	24.2501	during	6	60		7.03156	0.847051	1.14071
2.3	25	187	84.8	24.2501	during	7	60		5.09011	0.706727	0.375715
2.3	25	187	84.8	24.2501	during	8	60		6.87136	0.837043	0.385072
2.3	25	187	84.8	24.2501	during	9	60		7.26839	0.861438	0.65308
2.3	25	187	84.8	24.2501	during	10	60		8.88792	0.9488	0.369253
2.3	25	187	84.8	24.2501	during	11	60		6.29359	0.798899	0.535316
2.3	25	187	84.8	24.2501	during	12	60		7.69812	0.886385	1.52535
2.3	25	187	84.8	24.2501	during	13	60		8.94563	0.951611	0.949038
2.3	25	187	84.8	24.2501	during	14	60		6.54639	0.816002	0.804142
2.3	25	187	84.8	24.2501	during	15	60		9.46255	0.976008	0.61128
2.3	25	187	84.8	24.2501	during	16	60		13.0731	1.11638	1.05076
2.3	25	187	84.8	27.0676	pre		60		8.55425	0.932182	0.998614
2.4	27	177	76	24.2587	pre		K90	study day 1	5.38533	0.731213	0.802099
2.4	27	177	76	24.2587	pre Monit.1		K90					497	2.69636
2.4	27	177	76	24.2587	during	1	K90		14.2954	1.1552	1.18524
2.4	27	177	76	24.2587	during	2	K90		10.8964	1.03728	0.98502
2.4	27	177	76	24.2587	during	3	K90		14.2963	1.15522	0.284308
2.4	27	177	76	24.2587	during	4	K90		10.4653	1.01975	1.42097
2.4	27	177	76	24.2587	during	5	K90		6.23127	0.794577	0.831928
2.4	27	177	76	24.2587	during	6	K90		13.4366	1.12829	0.824589
2.4	27	177	76	24.2587	during	7	K90		9.51923	0.978602	0.837524
2.4	27	177	76	24.2587	during	8	K90		4.1927	0.622494	0.0580774
2.4	27	177	76	24.2587	during	9	K90		5.02298	0.700961	0.87686
2.4	27	177	76	24.2587	during	10	K90		5.55422	0.744623	0.382769
2.4	27	177	76	24.2587	during	11	K90		7.21332	0.858135	0.516833
2.4	27	177	76	24.2587	during	12	K90		9.08977	0.958553	1.5841
2.4	27	177	76	24.2587	during	13	K90		6.24591	0.795596	0.809305
2.4	27	177	76	24.2587	during	14	K90		9.17654	0.962679	1.32417
2.4	27	177	76	24.2587	during	15	K90		7.75213	0.889421	0.859256
2.4	27	177	76	24.2587	during	16	K90		11.4986	1.06064	0.106188
2.4	27	177	74.6	23.8118	pre		K90	study day 2	16.0897	1.20655	2.39352	212	2.32634
2.4	27	177	74.6	23.8118	post		K90		9.10743	0.959396	1.67264
2.4	27	177	75.9	24.2268	pre		K90		7.4468	0.87197	1.24654	150	2.17609
2.4	27	177	75.7	24.1629	pre		K90		5.77596	0.761624	0.239965	454	2.65706
2.4	27	177	75.7	24.1629	pre		K90	study day 5	12.416	1.09398	0.526549	357	2.55267
2.4	27	177	75.7	24.1629	post		K90		9.48622	0.977093	0.599909
2.4	27	177	75.9	24.2268	pre		K90		10.6124	1.02581	0.349873	150	2.17609
2.4	27	177	76.1	24.2906	pre		K90		6.54035	0.815601	0.332057
2.4	27	177	75.7	24.1629	pre		K90	study day 8	7.57125	0.879168	0.139833	218	2.33846
2.4	27	177	75.7	24.1629	post		K90		11.5257	1.06167	0.283043
2.4	27	177	74.9	23.9076	pre		K90		6.65056	0.822858	0.653247	277	2.44248
2.4	27	177	75.8	24.1948	pre		K90		9.3695	0.971716	0.732102	162	2.20952
2.4	27	177	76.7	24.4821	pre Monit.2	0	K90	study day 12	11.5505	1.0626	0.264442	149	2.17319
2.4	27	177	76.7	24.4821	pre	1	K90		5.47814	0.738633	0.274323
2.4	27	177	76.7	24.4821	pre	2	K90		7.44399	0.871806	0.913999
2.4	27	177	76.7	24.4821	pre	3	K90		9.51005	0.978183	1.01879
2.4	27	177	76.7	24.4821	pre	4	K90		8.45265	0.926993	1.26997
2.4	27	177	76.7	24.4821	pre	5	K90		7.44671	0.871964	0.388636
2.4	27	177	76.7	24.4821	pre	6	K90		6.16389	0.789855	0.142296
2.4	27	177	76.7	24.4821	pre	7	K90		8.68796	0.938918	0.401023
2.4	27	177	76.7	24.4821	pre	8	K90		6.60385	0.819797	0.258694
2.4	27	177	76.7	24.4821	pre	9	K90		4.99324	0.698383	0.543596
2.4	27	177	76.7	24.4821	pre	10	K90		10.3968	1.0169	0.710905
2.4	27	177	76.7	24.4821	pre	11	K90		7.35544	0.866609	0.998718
2.4	27	177	76.7	24.4821	pre	12	K90		9.94626	0.99766	0.871491
2.4	27	177	76.7	24.4821	pre	13	K90		6.96434	0.84288	0.454537
2.4	27	177	76.7	24.4821	pre	14	K90		12.3044	1.09006	1.03945
2.4	27	177	76.7	24.4821	pre	15	K90		8.87756	0.948294	1.26259
2.4	27	177	76.7	24.4821	pre	16	K90		9.72461	0.987872	0.806273
2.4	27	177	76.7	22.6548	pre		K90		68.2931	1.83438	3.87347
2.5	29	184	73.4	21.6801	pre		60		5.47253	0.738188	1.00507
2.5	29	184	73.4	21.6801	pre Monit.1	0	60	study day 1	7.04319	0.847769	1.10122	169	2.22789
2.5	29	184	73.4	21.6801	during	1	60		5.56911	0.745786	0.437989
2.5	29	184	73.4	21.6801	during	2	60		6.06016	0.782484	0.661813
2.5	29	184	73.4	21.6801	during	3	60		4.86994	0.687523	0.73389
2.5	29	184	73.4	21.6801	during	4	60		4.82445	0.683447	0.547822
2.5	29	184	73.4	21.6801	during	5	60		3.78705	0.578301	0.51881
2.5	29	184	73.4	21.6801	during	6	60		7.4432	0.87176	1.24551
2.5	29	184	73.4	21.6801	during	7	60		5.92839	0.772937	0.608299
2.5	29	184	73.4	21.6801	during	8	60		5.08349	0.706162	0.706769
2.5	29	184	73.4	21.6801	during	9	60		6.06327	0.782707	0
2.5	29	184	73.4	21.6801	during	10	60		3.82033	0.582101	0.317161
2.5	29	184	73.4	21.6801	during	11	60		4.4238	0.645796	0.147316
2.5	29	184	73.4	21.6801	during	12	60		2.44503	0.388285	0.439478
2.5	29	184	73.4	21.6801	during	13	60		10.0739	1.0032	0.399361
2.5	29	184	73.4	21.6801	during	14	60		9.30761	0.968838	1.24231
2.5	29	184	73.4	21.6801	during	15	60		5.54425	0.743843	1.19387
2.5	29	184	73.4	21.6801	during	16	60		9.56058	0.980484	1.71244
2.5	29	184	73.4	21.6801	pre		60	study day 2	10.6793	1.02854	0.891944	151	2.17898
2.5	29	184	73.4	21.6801	post		60		8.66191	0.937614	1.58822
2.5	29	184	72.5	21.4142	pre		60		7.19768	0.857192	0.597546	180	2.25527
2.5	29	184	73.2	21.621	pre		60		9.36058	0.971303	0.0432222
2.5	29	184	73	21.5619	pre		60	study day 5	6.06279	0.782672	0.675921	129	2.11059
2.5	29	184	73	21.5619	post		60		9.472	0.976442	1.29068
2.5	29	184	72.6	21.4438	pre		60		6.92702	0.840546	0.702472	273	2.43616
2.5	29	184	73.4	21.6801	pre		60		8.97122	0.952852	0.711472
2.5	29	184	73.9	21.8277	pre		60	study day 8	20.2667	1.30678	1.77577	155	2.19033
2.5	29	184	73.9	21.8277	post		60		11.7264	1.06916	0.97231
2.5	29	184	73.7	21.7687	pre		60		11.1411	1.04693	2.07333	152	2.18184
2.5	29	184	74	21.8573	pre		60		11.3091	1.05343	2.07053	126	2.10037
2.5	29	184	73.1	21.5914	pre		60		7.82732	0.893613	0.3577	142	2.15229
2.5	29	184	73.1	21.5914	post		60		7.9505	0.900394	1.27933
2.5	29	184	73.5	21.7096	pre Monit.2	0	60	study day 12	5.92916	0.772993	1.19641	151	2.17898
2.5	29	184	73.5	21.7096	during	1	60		5.75894	0.760343	0.547761
2.5	29	184	73.5	21.7096	during	2	60		7.16765	0.855377	0.537756
2.5	29	184	73.5	21.7096	during	3	60		6.32457	0.801031	0.773138
2.5	29	184	73.5	21.7096	during	4	60		8.8016	0.944561	1.63649
2.5	29	184	73.5	21.7096	during	5	60		9.03087	0.95573	1.04019
2.5	29	184	73.5	21.7096	during	6	60		4.78724	0.680085	0.801363
2.5	29	184	73.5	21.7096	during	7	60		4.37418	0.640897	0.793206
2.5	29	184	73.5	21.7096	during	8	60		5.10229	0.707765	1.02956
2.5	29	184	73.5	21.7096	during	9	60		6.38244	0.804987	0.391683
2.5	29	184	73.5	21.7096	during	10	60		6.45135	0.809651	0.371799
2.5	29	184	73.5	21.7096	during	11	60		6.04379	0.78131	0.0837188
2.5	29	184	73.5	21.7096	during	12	60		7.96015	0.900921	0.550898
2.5	29	184	73.5	21.7096	during	13	60		7.615	0.88167	0.801737
2.5	29	184	73.5	21.7096	during	14	60		7.99993	0.903086	0.738895
2.5	29	184	73.5	21.7096	during	15	60		9.4897	0.977253	0.481798
2.5	29	184	73.5	21.7096	during	16	60		4.94797	0.694427	0.501818
2.5	29	184	73.5	24.5581	pre		60		11.2888	1.05265	1.15364
2.6	25	173	87.7	29.3027	pre		60	study day 1	6.9401	0.841365	0.480303
2.6	25	173	87.7	29.3027	pre Monit.1		60					293	2.46687
2.6	25	173	87.7	29.3027	during	1	60		6.16704	0.790077	0.450503
2.6	25	173	87.7	29.3027	during	2	60		7.25246	0.860486	0.308571
2.6	25	173	87.7	29.3027	during	3	60		4.85793	0.686451	0.166419
2.6	25	173	87.7	29.3027	during	4	60		4.42264	0.645682	0.306078
2.6	25	173	87.7	29.3027	during	5	60		13.0156	1.11447	1.01723
2.6	25	173	87.7	29.3027	during	6	60		9.89266	0.995313	1.08259
2.6	25	173	87.7	29.3027	during	7	60		8.9281	0.950759	0.638711
2.6	25	173	87.7	29.3027	during	8	60		9.018	0.95511	1.09636
2.6	25	173	87.7	29.3027	during	9	60		13.4626	1.12913	2.5671
2.6	25	173	87.7	29.3027	during	10	60		13.5054	1.13051	0.810207
2.6	25	173	87.7	29.3027	during	11	60		3.37226	0.527921	0.217848
2.6	25	173	87.7	29.3027	during	12	60		8.13787	0.910511	0.728979
2.6	25	173	87.7	29.3027	during	13	60		6.31159	0.800139	0.340332
2.6	25	173	87.7	29.3027	during	14	60		7.44623	0.871937	0.695476
2.6	25	173	87.7	29.3027	during	15	60		4.81901	0.682958	0.479807
2.6	25	173	87.7	29.3027	during	16	60		10.7611	1.03186	0.641713
2.6	25	173	87.7	29.3027	pre		60	study day 2	29.8143	1.47442	2.04049	178	2.25042
2.6	25	173	87.7	29.3027	post		60		8.27107	0.917562	0.538963
2.6	25	173	88	29.4029	pre		60		10.4829	1.02048	1.30938	339	2.5302
2.6	25	173	88	29.4029	pre		60		4.50593	0.653785	0.683465	127	2.1038
2.6	25	173	88	29.4029	pre		60	study day 5	4.72905	0.674774	0.7394	661	2.8202
2.6	25	173	88	29.4029	post		60		13.495	1.13017	0.311538
2.6	25	173	87.1	29.1022	pre		60		40.9132	1.61186	1.07622	469	2.67117
2.6	25	173	87.5	29.2359	pre		60		6.42759	0.808048	0.84733
2.6	25	173	87.2	29.1356	pre		60	study day 8	6.83213	0.834556	0.913896	388	2.58883
2.6	25	173	87.2	29.1356	post		60		8.9522	0.95193	1.02757
2.6	25	173	88	29.4029	pre		60		4.13113	0.616069	0.560232	151	2.17898
2.6	25	173	86.3	28.8349	pre		60		8.64676	0.936853	0.171956	251	2.39967
2.6	25	173	87.1	29.1022	pre		60		6.56284	0.817092	0.32501	214	2.33041
2.6	25	173	87.1	29.1022	post		60		12.6508	1.10212	1.69908
2.6	25	173	86.3	28.8349	pre Monit.2	0	60	study day 12	6.14411	0.788459	0.143996	134	2.1271
2.6	25	173	86.3	28.8349	during	1	60		5.55959	0.745043	1.02396
2.6	25	173	86.3	28.8349	during	2	60		4.70616	0.672667	0.486582
2.6	25	173	86.3	28.8349	during	3	60		5.92897	0.772979	1.14734
2.6	25	173	86.3	28.8349	during	4	60		4.50579	0.653771	0.670277
2.6	25	173	86.3	28.8349	during	5	60		2.89333	0.461398	0.331256
2.6	25	173	86.3	28.8349	during	6	60		3.1159	0.493584	0.628583
2.6	25	173	86.3	28.8349	during	7	60		5.29819	0.724127	0.931082
2.6	25	173	86.3	28.8349	during	8	60		4.28349	0.631798	0.206892
2.6	25	173	86.3	28.8349	during	9	60		4.90194	0.690368	0.224046
2.6	25	173	86.3	28.8349	during	10	60		6.27557	0.797653	0.869821
2.6	25	173	86.3	28.8349	during	11	60		5.59876	0.748092	0.490563
2.6	25	173	86.3	28.8349	during	12	60		6.14676	0.788646	0.764351
2.6	25	173	86.3	28.8349	during	13	60		5.38298	0.731023	0.247745
2.6	25	173	86.3	28.8349	during	14	60		2.16456	0.335369	0.1797
2.6	25	173	86.3	28.8349	during	15	60		7.43838	0.871478	3.80077
2.6	25	173	86.3	28.8349	during	16	60		8.31548	0.919887	0.227373
2.6	25	173	86.3	29.1712	pre		60		16.2046	1.20964	0.52368
2.7	23	172	65.8	22.2418	pre		60		7.49978	0.875049	0.496207
2.7	23	172	65.8	22.2418	pre Monit.1	0	60	study day 1	7.56184	0.878628	0.413972	110	2.04139
2.7	23	172	65.8	22.2418	during	1	60		6.97065	0.843273	0.826502
2.7	23	172	65.8	22.2418	during	2	60		7.69283	0.886086	1.32871
2.7	23	172	65.8	22.2418	during	3	60		5.2147	0.71723	0.693744
2.7	23	172	65.8	22.2418	during	4	60		6.87916	0.837535	0.562697
2.7	23	172	65.8	22.2418	during	5	60		7.15029	0.854323	1.09386
2.7	23	172	65.8	22.2418	during	6	60		4.27409	0.630844	0.958876
2.7	23	172	65.8	22.2418	during	7	60		7.39299	0.86882	0.181554
2.7	23	172	65.8	22.2418	during	8	60		3.75625	0.574755	0.427036
2.7	23	172	65.8	22.2418	during	9	60		6.13256	0.787642	0.753308
2.7	23	172	65.8	22.2418	during	10	60		3.20083	0.505263	0.18327
2.7	23	172	65.8	22.2418	during	11	60		11.7692	1.07075	0.488958
2.7	23	172	65.8	22.2418	during	12	60		7.70908	0.887003	0.3548
2.7	23	172	65.8	22.2418	during	13	60		5.9207	0.772373	0.702011
2.7	23	172	65.8	22.2418	during	14	60		7.64843	0.883572	0.317757
2.7	23	172	65.8	22.2418	during	15	60		8.91295	0.950022	1.25878
2.7	23	172	65.8	22.2418	during	16	60		12.1499	1.08457	0.555315
2.7	23	172	65.4	22.1065	pre		60	study day 2	9.44945	0.975407	1.45689	99	1.99564
2.7	23	172	65.4	22.1065	post		60		35.3168	1.54798	2.10026
2.7	23	172	65.9	22.2756	pre		60		6.7203	0.827388	0.281957	111	2.04532
2.7	23	172	65.9	22.2756	pre		60		4.54027	0.657082	0.519814
2.7	23	172	66.3	22.4108	pre		60	study day 5	9.21387	0.964442	0.425298	101	2.00432
2.7	23	172	66.3	22.4108	post		60		12.0951	1.08261	1.49233
2.7	23	172	66.2	22.377	pre		60		8.78962	0.94397	0.544374	129	2.11059
2.7	23	172	66.1	22.3432	pre		60		11.3855	1.05635	1.71835
2.7	23	172	66.1	22.3432	pre		60	study day 8
2.7	23	172	66.7	22.546	post		60
2.7	23	172	66.7	22.546	pre		60		5.08955	0.70668	0.890176	73	1.86332
2.7	23	172	66.9	22.6136	pre		60		11.669	1.06703	1.53579	85	1.92942
2.7	23	172	66.8	22.5798	pre		60		7.60432	0.88106	0.124763	101	2.00432
2.7	23	172	66.8	22.5798	post		60		13.6886	1.13636	1.15836
2.7	23	172	66.5	22.4784	pre Monit.2	0	60	study day 12	6.60281	0.819729	0.215557	124	2.09342
2.7	23	172	66.5	22.4784	during	1	60		5.16548	0.713111	0.255538
2.7	23	172	66.5	22.4784	during	2	60		3.76345	0.575586	0.411847
2.7	23	172	66.5	22.4784	during	3	60		2.97167	0.473	0.149311
2.7	23	172	66.5	22.4784	during	4	60		6.47463	0.811215	0.239118
2.7	23	172	66.5	22.4784	during	5	60		11.2014	1.04927	1.24333
2.7	23	172	66.5	22.4784	during	6	60		5.68454	0.754696	0.700008
2.7	23	172	66.5	22.4784	during	7	60		5.10004	0.707574	0.070646
2.7	23	172	66.5	22.4784	during	8	60		7.68788	0.885806	0.878968
2.7	23	172	66.5	22.4784	during	9	60		5.79441	0.763009	0.189166
2.7	23	172	66.5	22.4784	during	10	60		6.25009	0.795887	0.496599
2.7	23	172	66.5	22.4784	during	11	60		8.26006	0.916983	0.135957
2.7	23	172	66.5	22.4784	during	12	60		5.52099	0.742017	0.899749
2.7	23	172	66.5	22.4784	during	13	60		7.20734	0.857775	0.797085
2.7	23	172	66.5	22.4784	during	14	60		7.75432	0.889544	0.0772274
2.7	23	172	66.5	22.4784	during	15	60		8.48624	0.928715	1.45262
2.7	23	172	66.5	22.4784	during	16	60		9.69914	0.986733	1.51649
2.7	23	172	66.5	25.0292	pre		60		34.2941	1.53522	2.84334
2.8	22	163	62.3	23.4484	pre		60		7.40796	0.869698	0.842187
2.8	22	163	62.3	23.4484	pre Monit.1	0	60	study day 1	7.07269	0.849585	0.73888	185	2.26717
2.8	22	163	62.3	23.4484	during	1	60		5.26621	0.721498	0.646604
2.8	22	163	62.3	23.4484	during	2	60		8.82679	0.945803	0.869951
2.8	22	163	62.3	23.4484	during	3	60		4.1017	0.612964	0.8462
2.8	22	163	62.3	23.4484	during	4	60		9.30167	0.968561	2.8466
2.8	22	163	62.3	23.4484	during	5	60		7.57125	0.879168	29.5971
2.8	22	163	62.3	23.4484	during	6	60		5.33611	0.727224	0.760123
2.8	22	163	62.3	23.4484	during	7	60		6.35469	0.803094	0.641445
2.8	22	163	62.3	23.4484	during	8	60		6.24259	0.795365	0.583056
2.8	22	163	62.3	23.4484	during	9	60		5.7443	0.759237	1.01456
2.8	22	163	62.3	23.4484	during	10	60		7.0091	0.845662	0.438515
2.8	22	163	62.3	23.4484	during	11	60		5.94637	0.774252	0.698864
2.8	22	163	62.3	23.4484	during	12	60		11.9204	1.07629	0.275187
2.8	22	163	62.3	23.4484	during	13	60		11.0681	1.04407	0.714996
2.8	22	163	62.3	23.4484	during	14	60		11.8229	1.07272	0.848709
2.8	22	163	62.3	23.4484	during	15	60		5.99922	0.778094	0.521034
2.8	22	163	62.3	23.4484	during	16	60		12.4151	1.09395	1.50601
2.8	22	163	62.3	23.4484	pre		60	study day 2	11.529	1.06179	0.445273	122	2.08636
2.8	22	163	62.3	23.4484	post		60		10.6142	1.02589	0.420778
2.8	22	163	61.5	23.1473	pre		60		6.7045	0.826366	0.679906	115	2.0607
2.8	22	163	62.5	23.5237	pre		60		6.12499	0.787106	0.95111
2.8	22	163	61.8	23.2602	pre		60	study day 5	9.53451	0.979299	1.3373	109	2.03743
2.8	22	163	61.8	23.2602	post		60		8.27705	0.917875	1.18242
2.8	22	163	62.2	23.4107	pre		60		9.02813	0.955598	0.697054	95	1.97772
2.8	22	163	61.6	23.1849	pre		60		10.7159	1.03003	1.36522
2.8	22	163	62.3	23.4484	pre		60	study day 8	6.73515	0.828347	0.286957	92	1.96379
2.8	22	163	62.3	23.4484	post		60		6.3235	0.800958	1.15733
2.8	22	163	62	23.3355	pre		60		7.34901	0.866229	0.349603	88	1.94448
2.8	22	163	61.5	23.1473	pre		60		10.9001	1.03743	0.587371	85	1.92942
2.8	22	163	61.8	23.2602	pre		60		6.00935	0.778828	0.462848	148	2.17026
2.8	22	163	61.8	23.2602	post		60		10.091	1.00393	0.114504
2.8	22	163	61.4	23.1096	pre Monit.2	0	60	study day 12	7.25324	0.860532	1.23794	95	1.97772
2.8	22	163	61.4	23.1096	during	1	60		7.45478	0.872435	0.961151
2.8	22	163	61.4	23.1096	during	2	60		7.8989	0.897566	0.455223
2.8	22	163	61.4	23.1096	during	3	60		8.93393	0.951042	1.0148
2.8	22	163	61.4	23.1096	during	4	60		7.08437	0.850301	1.04299
2.8	22	163	61.4	23.1096	during	5	60		6.55728	0.816724	0.520032
2.8	22	163	61.4	23.1096	during	6	60		7.51061	0.875675	0.359401
2.8	22	163	61.4	23.1096	during	7	60		5.7665	0.760912	0.44567
2.8	22	163	61.4	23.1096	during	8	60		6.41254	0.80703	0.875722
2.8	22	163	61.4	23.1096	during	9	60		6.96189	0.842727	0.389999
2.8	22	163	61.4	23.1096	during	10	60		11.6165	1.06508	0.482613
2.8	22	163	61.4	23.1096	during	11	60		9.38059	0.97223	0.926379
2.8	22	163	61.4	23.1096	during	12	60		7.67078	0.88484	0.141671
2.8	22	163	61.4	23.1096	during	13	60		10.4435	1.01884	0.867008
2.8	22	163	61.4	23.1096	during	14	60		10.4757	1.02018	0.821468
2.8	22	163	61.4	23.1096	during	15	60		15.293	1.18449	1.73862
2.8	22	163	61.4	23.1096	during	16	60		9.95983	0.998252	0.0919775
2.8	22	163	61.4	17.7477	pre		60		7.425	0.870696	0.16685
2.9	24	186	73.3	21.1874	pre		D60		4.57131	0.660041	0.652655
2.9	24	186	73.3	21.1874	pre Monit.1	0	D60	study day 1	10.1368	1.0059	1.61689	215	2.33244
2.9	24	186	73.3	21.1874	during	1	D60		2.54502	0.405691	0.0871868
2.9	24	186	73.3	21.1874	during	2	D60		6.63966	0.822146	0.454419
2.9	24	186	73.3	21.1874	during	3	D60		6.91051	0.83951	0.191431
2.9	24	186	73.3	21.1874	during	4	D60		10.7505	1.03143	4.83966
2.9	24	186	73.3	21.1874	during	5	D60		9.50198	0.977814	0.920298
2.9	24	186	73.3	21.1874	during	6	D60		9.43035	0.974528	0.565739
2.9	24	186	73.3	21.1874	during	7	D60		6.73683	0.828456	0.338483
2.9	24	186	73.3	21.1874	during	8	D60		7.6732	0.884976	0.267317
2.9	24	186	73.3	21.1874	during	9	D60		18.0163	1.25566	2.68093
2.9	24	186	73.3	21.1874	during	10	D60		6.09361	0.784875	0.561984
2.9	24	186	73.3	21.1874	during	11	D60		7.44544	0.87189	0.68768
2.9	24	186	73.3	21.1874	during	12	D60		11.7754	1.07098	1.3071
2.9	24	186	73.3	21.1874	during	13	D60		7.59217	0.880366	0.705295
2.9	24	186	73.3	21.1874	during	14	D60		11.0376	1.04288	1.97701
2.9	24	186	73.3	21.1874	during	15	D60		11.6025	1.06455	6.22665
2.9	24	186	73.3	21.1874	during	16	D60		15.4124	1.18787	1.5979
2.9	24	186	73.9	21.3609	pre		D60	study day 2	8.80361	0.944661	0.808143	174	2.24055
2.9	24	186	73.9	21.3609	post		D60		17.7941	1.25028	2.26647
2.9	24	186	73.4	21.2163	pre		D60		9.27056	0.967106	1.05417	151	2.17898
2.9	24	186	74	21.3898	pre		D60		13.2756	1.12305	1.5291	140	2.14613
2.9	24	186	73.9	21.3609	pre		D60	study day 5	7.84546	0.894618	1.19212	177	2.24797
2.9	24	186	73.9	21.3609	post		D60		10.077	1.00333	0.882947
2.9	24	186	73.8	21.3319	pre		D60		6.23952	0.795152	0.873211	153	2.18469
2.9	24	186	73.8	21.3319	pre		D60		4.05983	0.608508	0.42536
2.9	24	186	73.2	21.1585	pre		D60	study day 8	8.62755	0.935888	0.159342	115	2.0607
2.9	24	186	73.2	21.1585	post		D60		6.95734	0.842443	0.847297
2.9	24	186	73.6	21.2741	pre		D60		6.03262	0.780506	0.626982	138	2.13988
2.9	24	186	72.9	21.0718	pre		D60		7.41667	0.870209	0.943077	128	2.10721
2.9	24	186	73.4	21.2163	pre		D60		4.47972	0.651251	0.493286	117	2.06819
2.9	24	186	73.4	21.2163	post		D60		18.241	1.26105	1.49099
2.9	24	186	72.6	20.9851	pre Monit.2	0	D60	study day 12	5.39501	0.731992	0.298784	147	2.16732
2.9	24	186	72.6	20.9851	during	1	D60		5.31023	0.725113	0.451599
2.9	24	186	72.6	20.9851	during	2	D60		5.36008	0.729172	0.660053
2.9	24	186	72.6	20.9851	during	3	D60		7.23367	0.859359	0.169531
2.9	24	186	72.6	20.9851	during	4	D60		6.98099	0.843917	0.482184
2.9	24	186	72.6	20.9851	during	5	D60		4.14466	0.617489	0.683302
2.9	24	186	72.6	20.9851	during	6	D60		4.76798	0.678335	0.608649
2.9	24	186	72.6	20.9851	during	7	D60		4.1449	0.617514	0.497469
2.9	24	186	72.6	20.9851	during	8	D60		8.22876	0.915335	0.766399
2.9	24	186	72.6	20.9851	during	9	D60		8.59857	0.934426	1.38362
2.9	24	186	72.6	20.9851	during	10	D60		7.32	0.864511	0.430765
2.9	24	186	72.6	20.9851	during	11	D60		13.7118	1.13709	1.04528
2.9	24	186	72.6	20.9851	during	12	D60		11.026	1.04242	0.756577
2.9	24	186	72.6	20.9851	during	13	D60		8.15369	0.911354	0.961447
2.9	24	186	72.6	20.9851	during	14	D60		7.27839	0.862036	0.990025
2.9	24	186	72.6	20.9851	during	15	D60		5.72056	0.757439	1.2322
2.9	24	186	72.6	20.9851	during	16	D60		13.2105	1.12092	1.73866
2.9	24	186	72.6	20.99	pre		D60		10.319	1.01364	1.90919
